# Supplementary material for: Climatic Drivers of Silicon Accumulation in a Model Grass Operate in Low- but Not High-Silicon Soils
Source: Plants (Basel). 2023 Feb 22;12(5):995. doi: 10.3390/plants12050995 (PMC10005694; doi:10.3390/plants12050995)
Supplement: Supplementary file 1 [file plants-12-00995-s001.zip]

Archive with 1 entries (1 files):
- plants-2196201-supplementary.pdf
